# Supplementary material for: Supramolecular tessellations by the exo-wall interactions of pagoda[4]arene
Source: Nat Commun. 2021 Nov 4;12:6378. doi: 10.1038/s41467-021-26729-3 (PMC8568916; doi:10.1038/s41467-021-26729-3)
Supplement: Supplementary file 3 — Source Data [file 41467_2021_26729_MOESM3_ESM.xlsx]

## Sheet: Fig. 3
Wavelength (nm)	A (P4)	A (P4+DNB)	A (DNB)
800	0.00539	0.01101	0.00153
799	0.00561	0.01092	0.00165
798	0.00566	0.01132	0.00175
797	0.0055	0.01151	0.00141
796	0.00562	0.01166	0.00192
795	0.00555	0.01183	0.00165
794	0.00538	0.01201	0.00166
793	0.0054	0.01225	0.00146
792	0.00534	0.01261	0.00156
791	0.00547	0.01213	0.0016
790	0.00557	0.01246	0.00168
789	0.00572	0.01232	0.00174
788	0.00538	0.01253	0.00201
787	0.00541	0.01291	0.00208
786	0.00568	0.01259	0.00212
785	0.00581	0.01242	0.00192
784	0.00583	0.01234	0.00228
783	0.00566	0.01228	0.0022
782	0.00522	0.01241	0.00227
781	0.0052	0.01213	0.00217
780	0.00554	0.0117	0.0024
779	0.00549	0.01165	0.00208
778	0.00554	0.01181	0.00217
777	0.00553	0.01193	0.00245
776	0.0054	0.01149	0.00212
775	0.00551	0.01165	0.00227
774	0.00594	0.01202	0.00249
773	0.00555	0.01177	0.00207
772	0.00564	0.01214	0.00262
771	0.0057	0.01231	0.00263
770	0.00565	0.01228	0.00238
769	0.00537	0.01173	0.0018
768	0.00542	0.01194	0.00195
767	0.0052	0.01198	0.00118
766	0.00507	0.0118	0.00145
765	0.00526	0.01173	0.00132
764	0.00521	0.01171	0.00127
763	0.00527	0.01192	0.00168
762	0.00537	0.01217	0.00196
761	0.00522	0.01199	0.00191
760	0.00547	0.01246	0.00182
759	0.00539	0.01218	0.00123
758	0.00527	0.01199	0.00131
757	0.00518	0.0124	0.00144
756	0.0056	0.01312	0.00159
755	0.00562	0.01304	0.00174
754	0.00553	0.0125	0.00204
753	0.00543	0.01255	0.00207
752	0.00559	0.01267	0.00184
751	0.0054	0.01267	0.00176
750	0.0056	0.01261	0.00175
749	0.00551	0.01278	0.00137
748	0.00583	0.01295	0.00139
747	0.00536	0.01285	0.00109
746	0.00536	0.01222	0.001
745	0.00532	0.01246	0.0012
744	0.00576	0.01303	0.00163
743	0.00565	0.01283	0.00187
742	0.00602	0.01315	0.00186
741	0.00588	0.01309	0.00159
740	0.00572	0.01277	0.00157
739	0.00606	0.01314	0.00211
738	0.00621	0.01341	0.00204
737	0.00618	0.01328	0.00185
736	0.00632	0.01328	0.00188
735	0.00596	0.0133	0.00165
734	0.00591	0.01348	0.00171
733	0.00615	0.01338	0.00167
732	0.00628	0.01364	0.00195
731	0.00605	0.01379	0.00202
730	0.00626	0.01391	0.00225
729	0.00619	0.01397	0.00198
728	0.00619	0.01416	0.00205
727	0.00598	0.01395	0.00185
726	0.00628	0.01421	0.00196
725	0.00621	0.01426	0.00181
724	0.00633	0.01424	0.00184
723	0.0062	0.01436	0.00192
722	0.00603	0.01442	0.00187
721	0.00584	0.01455	0.00184
720	0.00614	0.01465	0.00192
719	0.0062	0.01478	0.00213
718	0.0066	0.01517	0.00226
717	0.0067	0.01552	0.0021
716	0.00629	0.01541	0.00199
715	0.00659	0.01574	0.00218
714	0.00673	0.0161	0.00238
713	0.00645	0.01641	0.00242
712	0.00656	0.01642	0.00241
711	0.00656	0.01652	0.00235
710	0.00653	0.01691	0.00236
709	0.00672	0.01708	0.00257
708	0.007	0.01753	0.00259
707	0.00699	0.01795	0.00239
706	0.00693	0.0182	0.00258
705	0.00669	0.01825	0.00243
704	0.0067	0.01832	0.00234
703	0.00703	0.01885	0.00263
702	0.00701	0.01906	0.00271
701	0.00714	0.01952	0.00271
700	0.00711	0.01977	0.00263
699	0.00706	0.02013	0.00275
698	0.00707	0.02044	0.00286
697	0.00675	0.02031	0.00247
696	0.00674	0.02048	0.0025
695	0.00699	0.02109	0.00262
694	0.00732	0.02166	0.00286
693	0.00716	0.02187	0.00273
692	0.00711	0.0224	0.0027
691	0.00707	0.02272	0.00271
690	0.00697	0.02279	0.00249
689	0.0071	0.02307	0.00232
688	0.00745	0.02397	0.00284
687	0.00736	0.02429	0.00291
686	0.00746	0.0247	0.00281
685	0.00733	0.02529	0.00267
684	0.00755	0.02611	0.0028
683	0.0077	0.02652	0.00293
682	0.00776	0.02694	0.00302
681	0.00773	0.02744	0.0028
680	0.00762	0.02807	0.00294
679	0.00751	0.02888	0.00313
678	0.00769	0.02947	0.00315
677	0.00791	0.03002	0.00315
676	0.00804	0.0307	0.00324
675	0.00798	0.03135	0.00314
674	0.00797	0.03201	0.00314
673	0.00789	0.0328	0.003
672	0.00782	0.03352	0.00293
671	0.00808	0.03451	0.00315
670	0.00833	0.03545	0.00335
669	0.00833	0.03626	0.00334
668	0.00827	0.03718	0.0034
667	0.00795	0.03816	0.0031
666	0.00801	0.03924	0.00308
665	0.00837	0.04043	0.00358
664	0.00853	0.04133	0.00373
663	0.00842	0.04235	0.00359
662	0.00824	0.04355	0.00345
661	0.00797	0.04453	0.0033
660	0.00812	0.04579	0.00339
659	0.00856	0.04738	0.0036
658	0.00871	0.0489	0.00377
657	0.00872	0.05006	0.00376
656	0.00875	0.05135	0.00368
655	0.00871	0.05303	0.00368
654	0.00875	0.05446	0.00368
653	0.00877	0.0557	0.00372
652	0.00879	0.05706	0.00368
651	0.0089	0.05865	0.00372
650	0.00891	0.06042	0.00373
649	0.00882	0.06194	0.00349
648	0.00887	0.06381	0.00354
647	0.00893	0.06575	0.00379
646	0.00911	0.06749	0.00386
645	0.00931	0.06939	0.00393
644	0.00932	0.07142	0.00393
643	0.00909	0.07343	0.00383
642	0.00896	0.07543	0.0037
641	0.00932	0.07751	0.00386
640	0.00949	0.07991	0.00405
639	0.00941	0.08219	0.00416
638	0.00934	0.08446	0.00418
637	0.00941	0.08701	0.00405
636	0.00957	0.0894	0.004
635	0.0097	0.09187	0.00407
634	0.0098	0.09466	0.00422
633	0.01	0.09756	0.00437
632	0.00996	0.10041	0.00426
631	0.00985	0.10309	0.00421
630	0.01016	0.10601	0.00446
629	0.01067	0.10904	0.00471
628	0.0107	0.11196	0.00471
627	0.01068	0.11501	0.00477
626	0.01075	0.11795	0.00467
625	0.01074	0.12116	0.00461
624	0.01072	0.12439	0.00465
623	0.01091	0.12745	0.00471
622	0.01104	0.13047	0.00465
621	0.01121	0.13384	0.00481
620	0.01134	0.13735	0.005
619	0.01145	0.14095	0.005
618	0.01178	0.14451	0.00522
617	0.01203	0.14808	0.0054
616	0.01204	0.15187	0.0053
615	0.01237	0.15559	0.00572
614	0.01262	0.1594	0.0059
613	0.01268	0.16319	0.00571
612	0.01266	0.16666	0.00557
611	0.01301	0.17031	0.00567
610	0.01322	0.17432	0.00578
609	0.01342	0.17872	0.00609
608	0.0135	0.18298	0.00611
607	0.0136	0.187	0.00609
606	0.01376	0.19126	0.00621
605	0.01414	0.19545	0.00654
604	0.01405	0.19943	0.0065
603	0.0142	0.20365	0.00646
602	0.01419	0.20783	0.00624
601	0.0145	0.21234	0.00623
600	0.01485	0.21694	0.00645
599	0.01487	0.22118	0.0064
598	0.01502	0.22591	0.00624
597	0.01532	0.23082	0.00641
596	0.01547	0.2355	0.00638
595	0.01574	0.24046	0.00635
594	0.01616	0.24543	0.00665
593	0.01642	0.25025	0.00696
592	0.01684	0.25523	0.00721
591	0.01701	0.26018	0.0074
590	0.01734	0.26542	0.00754
589	0.01767	0.27081	0.00754
588	0.01819	0.27605	0.00775
587	0.01851	0.28111	0.00793
586	0.01881	0.28651	0.0079
585	0.01925	0.29174	0.00827
584	0.01921	0.29695	0.00801
583	0.01943	0.30198	0.00783
582	0.01968	0.30719	0.00796
581	0.02049	0.31283	0.00862
580	0.02082	0.31848	0.00838
579	0.02131	0.32406	0.0086
578	0.02186	0.32981	0.00876
577	0.02228	0.3353	0.00867
576	0.02275	0.34114	0.00894
575	0.0235	0.34698	0.00942
574	0.02374	0.35275	0.00957
573	0.02417	0.35813	0.00966
572	0.02456	0.36388	0.00964
571	0.0249	0.36996	0.00967
570	0.02533	0.37583	0.0098
569	0.02636	0.38222	0.01057
568	0.027	0.38842	0.01057
567	0.02765	0.39437	0.011
566	0.02809	0.40028	0.01085
565	0.02847	0.40629	0.01102
564	0.02903	0.41234	0.01114
563	0.02982	0.41843	0.01134
562	0.03066	0.42461	0.01173
561	0.03102	0.43059	0.01159
560	0.03164	0.43663	0.01197
559	0.03221	0.44306	0.01227
558	0.03322	0.44957	0.01259
557	0.0335	0.4556	0.01241
556	0.03383	0.462	0.01248
555	0.03454	0.46833	0.01268
554	0.03525	0.47444	0.01278
553	0.03596	0.4807	0.01303
552	0.03677	0.4872	0.01358
551	0.03712	0.49352	0.01348
550	0.03792	0.49994	0.01347
549	0.0385	0.50633	0.01364
548	0.03956	0.51295	0.01465
547	0.04018	0.51936	0.01454
546	0.04115	0.52581	0.01475
545	0.04181	0.53235	0.01491
544	0.04272	0.53889	0.01513
543	0.04346	0.54517	0.01525
542	0.04441	0.55158	0.01544
541	0.0454	0.55801	0.01571
540	0.04607	0.56433	0.0157
539	0.04661	0.57103	0.01595
538	0.04766	0.57762	0.01607
537	0.04854	0.58436	0.01636
536	0.04967	0.59127	0.01687
535	0.05023	0.59788	0.01666
534	0.05198	0.60457	0.01753
533	0.05272	0.61111	0.01769
532	0.05372	0.61765	0.01777
531	0.05472	0.62427	0.01791
530	0.05616	0.63102	0.01859
529	0.05722	0.63787	0.01894
528	0.05841	0.64442	0.01923
527	0.05952	0.6511	0.01941
526	0.06084	0.65818	0.01985
525	0.06201	0.66486	0.02008
524	0.06312	0.67138	0.02023
523	0.06459	0.67825	0.0204
522	0.06614	0.6852	0.02101
521	0.06718	0.69248	0.02133
520	0.06861	0.69941	0.02157
519	0.06992	0.70614	0.02165
518	0.07182	0.71312	0.02225
517	0.07339	0.71995	0.02257
516	0.07494	0.72661	0.02335
515	0.07654	0.73389	0.02379
514	0.078	0.74021	0.02402
513	0.07967	0.74694	0.02433
512	0.08132	0.75365	0.02466
511	0.08281	0.76056	0.02483
510	0.08496	0.7675	0.02519
509	0.08625	0.7743	0.02534
508	0.08721	0.78065	0.02484
507	0.09014	0.78863	0.02606
506	0.09208	0.79569	0.02702
505	0.09392	0.80291	0.02682
504	0.09641	0.81079	0.02751
503	0.09895	0.81802	0.02831
502	0.10137	0.82556	0.02879
501	0.10339	0.83235	0.02874
500	0.10641	0.84039	0.02962
499	0.1089	0.84746	0.03023
498	0.1113	0.85485	0.03062
497	0.11397	0.86267	0.03098
496	0.11714	0.8708	0.03188
495	0.12031	0.87882	0.03249
494	0.12355	0.88697	0.03274
493	0.12667	0.8945	0.03261
492	0.13028	0.90325	0.03343
491	0.13378	0.91101	0.03408
490	0.13737	0.91939	0.03415
489	0.14136	0.92857	0.03476
488	0.14571	0.93732	0.03511
487	0.14987	0.946	0.0354
486	0.15467	0.95562	0.03612
485	0.15947	0.96493	0.03658
484	0.1642	0.97464	0.03711
483	0.16927	0.98416	0.03776
482	0.17467	0.99458	0.03781
481	0.18028	1.00477	0.03864
480	0.1866	1.01573	0.0395
479	0.19242	1.02683	0.03977
478	0.19942	1.03877	0.04001
477	0.20679	1.05146	0.04068
476	0.2152	1.06564	0.04161
475	0.22365	1.0803	0.04199
474	0.23352	1.09607	0.04265
473	0.24432	1.11298	0.0429
472	0.25628	1.13189	0.04335
471	0.26991	1.15309	0.04407
470	0.28573	1.17734	0.04521
469	0.30352	1.20405	0.04561
468	0.32429	1.23542	0.04634
467	0.34802	1.26979	0.04684
466	0.37632	1.3112	0.04731
465	0.40901	1.35945	0.04805
464	0.44739	1.41524	0.04863
463	0.49226	1.48135	0.0492
462	0.54635	1.5603	0.04995
461	0.61081	1.65267	0.05033
460	0.68972	1.76729	0.05122
459	0.78581	1.90642	0.05169
458	0.90237	2.07465	0.05245
457	1.04563	2.27953	0.05325
456	1.22472	2.5275	0.05434
455	1.44357	2.83219	0.05465
454	1.71455	3.2169	0.0554
453	2.04516	3.66079	0.05611
452	2.45412	4.36126	0.05675
451	2.94796	5.13934	0.05739
450	3.43738	10	0.05859
449	3.74154	10	0.05926
448	3.90882	10	0.05985
447	4.32624	10	0.06072
446	3.90217	4.76329	0.06145
445	3.82162	10	0.06225
444	3.98105	10	0.06351
443	4.26341	4.89543	0.06429
442	4.09726	10	0.06535
441	3.99629	10	0.06627
440	4.67982	10	0.06723
439	4.2421	10	0.0682
438	3.92438	10	0.06993
437	3.85702	10	0.07114
436	3.98066	10	0.07201
435	3.97326	10	0.07359
434	4.29316	10	0.07536
433	4.38793	10	0.0768
432	3.91105	10	0.07886
431	3.85674	10	0.08106
430	3.96581	6.04136	0.08303
429	4.23517	10	0.08563
428	3.99596	10	0.0884
427	3.9442	10	0.09126
426	3.96206	10	0.09473
425	3.97679	10	0.09821
424	3.91739	10	0.10225
423	3.8591	10	0.10647
422	3.87947	10	0.11105
421	3.97266	10	0.11612
420	4.60973	10	0.12211
419	3.89794	5.19586	0.12794
418	3.87351	10	0.13431
417	3.95813	10	0.14135
416	3.89786	10	0.14887
415	3.97251	10	0.15669
414	3.88847	4.66055	0.16537
413	3.87636	10	0.1745
412	4.01954	10	0.18401
411	4.10128	4.81035	0.19403
410	4.09615	10	0.20476
409	4.41736	10	0.21634
408	3.98754	5.43856	0.2287
407	4.10105	10	0.24106
406	3.92998	10	0.25428
405	3.90072	10	0.26859
404	3.88819	10	0.28355
403	3.89415	10	0.29896
402	3.9796	10	0.31559
401	3.89412	10	0.33294
400	3.95752	10	0.35118

## Sheet: Supplementary Figure 16
[G]/mol·L-1	Δδ /ppm
0	0
0.0004	0.012
0.0008	0.0266
0.0012	0.0375
0.0016	0.0472
0.002	0.0548
0.0024	0.0643
0.0028	0.0688
0.0032	0.0737
0.0036	0.0801
0.004	0.0808
0.0044	0.0867
0.0048	0.0881
0.006	0.0988

## Sheet: Supplementary Figure 18
[G]/mol·L-1	Δδ /ppm
0	0
0.0004	0.00047
0.0008	0.00084
0.0012	0.00113
0.0016	0.00134
0.002	0.0018
0.0024	0.00217
0.0028	0.00239
0.0032	0.0026
0.0036	0.00284
0.004	0.00324
0.0044	0.00345
0.0048	0.00372
0.006	0.00423

## Sheet: Supplementary Figure 20
[G]/mol·L-1	Δδ /ppm
0	0
0.0004	0.0028
0.0008	0.0057
0.0012	0.0075
0.0016	0.0102
0.002	0.0124
0.0024	0.0144
0.0028	0.0165
0.0032	0.0185
0.0036	0.0208
0.004	0.0237
0.0044	0.0255
0.0048	0.0261
0.006	0.0305

## Sheet: Supplementary Figure 24
Wavelength (nm)	A (P4)	A (P4+TPN)	A (TPN)
800	0.00539	0.00677	0.00347
799	0.00561	0.0069	0.00348
798	0.00566	0.00698	0.00374
797	0.0055	0.00689	0.00345
796	0.00562	0.00716	0.0037
795	0.00555	0.00688	0.00361
794	0.00538	0.00696	0.00354
793	0.0054	0.00705	0.00372
792	0.00534	0.00712	0.00368
791	0.00547	0.00727	0.0036
790	0.00557	0.00743	0.00397
789	0.00572	0.00722	0.00355
788	0.00538	0.00718	0.0035
787	0.00541	0.00731	0.00365
786	0.00568	0.0074	0.0034
785	0.00581	0.00747	0.00364
784	0.00583	0.00731	0.00342
783	0.00566	0.00749	0.00346
782	0.00522	0.00735	0.00359
781	0.0052	0.00758	0.00331
780	0.00554	0.0076	0.00357
779	0.00549	0.00749	0.00328
778	0.00554	0.00793	0.00377
777	0.00553	0.00788	0.00365
776	0.0054	0.00763	0.00348
775	0.00551	0.00787	0.00371
774	0.00594	0.00812	0.00385
773	0.00555	0.00759	0.0034
772	0.00564	0.00761	0.00359
771	0.0057	0.0078	0.00364
770	0.00565	0.00793	0.00355
769	0.00537	0.00749	0.0032
768	0.00542	0.00775	0.00324
767	0.0052	0.00746	0.00291
766	0.00507	0.00723	0.00328
765	0.00526	0.00691	0.00321
764	0.00521	0.00675	0.00283
763	0.00527	0.00696	0.0032
762	0.00537	0.00717	0.00348
761	0.00522	0.00712	0.00317
760	0.00547	0.00718	0.00328
759	0.00539	0.00701	0.00316
758	0.00527	0.00715	0.00295
757	0.00518	0.00709	0.00318
756	0.0056	0.00719	0.00337
755	0.00562	0.00729	0.00353
754	0.00553	0.00717	0.00349
753	0.00543	0.00723	0.0034
752	0.00559	0.00716	0.00329
751	0.0054	0.00731	0.00337
750	0.0056	0.00727	0.00363
749	0.00551	0.00728	0.00352
748	0.00583	0.00748	0.00348
747	0.00536	0.00707	0.00318
746	0.00536	0.00698	0.00287
745	0.00532	0.00685	0.00305
744	0.00576	0.00737	0.0035
743	0.00565	0.00727	0.00322
742	0.00602	0.0076	0.00358
741	0.00588	0.00732	0.00352
740	0.00572	0.00734	0.00339
739	0.00606	0.00753	0.0036
738	0.00621	0.00776	0.00388
737	0.00618	0.00771	0.00369
736	0.00632	0.0077	0.00371
735	0.00596	0.0075	0.00349
734	0.00591	0.00758	0.00371
733	0.00615	0.00762	0.00371
732	0.00628	0.00771	0.00394
731	0.00605	0.00763	0.00372
730	0.00626	0.00786	0.00402
729	0.00619	0.00788	0.00371
728	0.00619	0.00796	0.00387
727	0.00598	0.0078	0.00366
726	0.00628	0.00793	0.00385
725	0.00621	0.00799	0.0037
724	0.00633	0.00791	0.00365
723	0.0062	0.00792	0.00363
722	0.00603	0.00754	0.00366
721	0.00584	0.00768	0.00349
720	0.00614	0.00793	0.00368
719	0.0062	0.0081	0.00367
718	0.0066	0.00832	0.00381
717	0.0067	0.00817	0.00381
716	0.00629	0.00799	0.00361
715	0.00659	0.00826	0.0038
714	0.00673	0.00859	0.00375
713	0.00645	0.00863	0.00383
712	0.00656	0.00855	0.00398
711	0.00656	0.00833	0.0038
710	0.00653	0.00832	0.00364
709	0.00672	0.00819	0.00386
708	0.007	0.00832	0.00405
707	0.00699	0.00858	0.00415
706	0.00693	0.00865	0.00411
705	0.00669	0.00842	0.00373
704	0.0067	0.00832	0.00378
703	0.00703	0.00876	0.00392
702	0.00701	0.00882	0.00359
701	0.00714	0.00885	0.00335
700	0.00711	0.00877	0.00317
699	0.00706	0.00866	0.0031
698	0.00707	0.00867	0.003
697	0.00675	0.00833	0.00279
696	0.00674	0.00827	0.00277
695	0.00699	0.0085	0.00296
694	0.00732	0.00863	0.00316
693	0.00716	0.00868	0.00303
692	0.00711	0.00865	0.00305
691	0.00707	0.0086	0.00299
690	0.00697	0.0085	0.0028
689	0.0071	0.00847	0.00265
688	0.00745	0.009	0.00315
687	0.00736	0.00901	0.00307
686	0.00746	0.00889	0.00303
685	0.00733	0.00881	0.00288
684	0.00755	0.009	0.00317
683	0.0077	0.00904	0.00323
682	0.00776	0.00909	0.00301
681	0.00773	0.00933	0.00299
680	0.00762	0.0095	0.00303
679	0.00751	0.0093	0.00279
678	0.00769	0.00938	0.00281
677	0.00791	0.00952	0.00289
676	0.00804	0.00958	0.00297
675	0.00798	0.00963	0.00297
674	0.00797	0.00975	0.00284
673	0.00789	0.00947	0.00266
672	0.00782	0.00943	0.00272
671	0.00808	0.00995	0.00308
670	0.00833	0.0102	0.00328
669	0.00833	0.01015	0.00318
668	0.00827	0.0101	0.00313
667	0.00795	0.00977	0.00288
666	0.00801	0.00983	0.00287
665	0.00837	0.0103	0.00304
664	0.00853	0.01034	0.003
663	0.00842	0.01031	0.00293
662	0.00824	0.01019	0.00294
661	0.00797	0.00992	0.00269
660	0.00812	0.01013	0.00274
659	0.00856	0.01053	0.00305
658	0.00871	0.01071	0.00328
657	0.00872	0.01082	0.00327
656	0.00875	0.0108	0.00316
655	0.00871	0.0107	0.00315
654	0.00875	0.01083	0.00305
653	0.00877	0.01095	0.003
652	0.00879	0.0109	0.00289
651	0.0089	0.011	0.00292
650	0.00891	0.01108	0.00297
649	0.00882	0.01078	0.00267
648	0.00887	0.01073	0.0026
647	0.00893	0.01102	0.00279
646	0.00911	0.01112	0.00304
645	0.00931	0.01116	0.00307
644	0.00932	0.01122	0.00286
643	0.00909	0.01133	0.00275
642	0.00896	0.01131	0.00273
641	0.00932	0.01153	0.00297
640	0.00949	0.01156	0.00301
639	0.00941	0.01152	0.00276
638	0.00934	0.01157	0.00268
637	0.00941	0.01149	0.0026
636	0.00957	0.01162	0.00249
635	0.0097	0.01176	0.00257
634	0.0098	0.01178	0.00264
633	0.01	0.01209	0.00282
632	0.00996	0.01224	0.00273
631	0.00985	0.01217	0.00256
630	0.01016	0.01241	0.00281
629	0.01067	0.01275	0.00304
628	0.0107	0.01277	0.00295
627	0.01068	0.01282	0.00297
626	0.01075	0.01298	0.00303
625	0.01074	0.013	0.00296
624	0.01072	0.0131	0.00283
623	0.01091	0.01323	0.00273
622	0.01104	0.01321	0.00272
621	0.01121	0.01348	0.0028
620	0.01134	0.01361	0.00262
619	0.01145	0.01368	0.00257
618	0.01178	0.01402	0.0029
617	0.01203	0.01439	0.00308
616	0.01204	0.0144	0.003
615	0.01237	0.01467	0.00329
614	0.01262	0.01495	0.00349
613	0.01268	0.01499	0.00325
612	0.01266	0.01485	0.0028
611	0.01301	0.01509	0.00305
610	0.01322	0.01536	0.00322
609	0.01342	0.01589	0.0035
608	0.0135	0.01613	0.00339
607	0.0136	0.01607	0.00318
606	0.01376	0.0161	0.00313
605	0.01414	0.01651	0.00334
604	0.01405	0.01662	0.00325
603	0.0142	0.0167	0.00327
602	0.01419	0.01663	0.00285
601	0.0145	0.01685	0.00281
600	0.01485	0.0172	0.00297
599	0.01487	0.01729	0.00283
598	0.01502	0.0174	0.00246
597	0.01532	0.01772	0.00251
596	0.01547	0.01776	0.00264
595	0.01574	0.01799	0.00278
594	0.01616	0.01854	0.00301
593	0.01642	0.01891	0.00302
592	0.01684	0.01931	0.00299
591	0.01701	0.01949	0.003
590	0.01734	0.01991	0.00302
589	0.01767	0.01992	0.00324
588	0.01819	0.02027	0.00328
587	0.01851	0.02074	0.00318
586	0.01881	0.02097	0.00321
585	0.01925	0.02141	0.00319
584	0.01921	0.02134	0.00283
583	0.01943	0.02189	0.00273
582	0.01968	0.02226	0.00271
581	0.02049	0.02294	0.00307
580	0.02082	0.0232	0.00296
579	0.02131	0.02357	0.00306
578	0.02186	0.02403	0.00298
577	0.02228	0.02424	0.00286
576	0.02275	0.02463	0.00279
575	0.0235	0.02539	0.00317
574	0.02374	0.02593	0.00314
573	0.02417	0.02641	0.00305
572	0.02456	0.02681	0.00299
571	0.0249	0.02723	0.00317
570	0.02533	0.02764	0.00303
569	0.02636	0.02841	0.00359
568	0.027	0.02909	0.00345
567	0.02765	0.02973	0.00352
566	0.02809	0.02997	0.00347
565	0.02847	0.03046	0.00325
564	0.02903	0.0309	0.00338
563	0.02982	0.0318	0.00349
562	0.03066	0.03275	0.00377
561	0.03102	0.03286	0.00345
560	0.03164	0.03354	0.00363
559	0.03221	0.03437	0.00371
558	0.03322	0.03532	0.00403
557	0.0335	0.03547	0.00364
556	0.03383	0.0358	0.00344
555	0.03454	0.03639	0.00347
554	0.03525	0.03711	0.00335
553	0.03596	0.03787	0.00346
552	0.03677	0.03866	0.00354
551	0.03712	0.03936	0.00355
550	0.03792	0.04005	0.00344
549	0.0385	0.04061	0.00342
548	0.03956	0.04188	0.00405
547	0.04018	0.04238	0.00379
546	0.04115	0.04336	0.00389
545	0.04181	0.04376	0.00397
544	0.04272	0.0448	0.00408
543	0.04346	0.0454	0.00401
542	0.04441	0.04626	0.00396
541	0.0454	0.04707	0.00381
540	0.04607	0.04803	0.00379
539	0.04661	0.04858	0.0036
538	0.04766	0.04936	0.00359
537	0.04854	0.05046	0.00373
536	0.04967	0.0517	0.00415
535	0.05023	0.05243	0.00369
534	0.05198	0.05375	0.00392
533	0.05272	0.05443	0.00382
532	0.05372	0.05546	0.00369
531	0.05472	0.05647	0.00363
530	0.05616	0.05788	0.00404
529	0.05722	0.05886	0.00365
528	0.05841	0.06019	0.00376
527	0.05952	0.06114	0.00391
526	0.06084	0.06262	0.00403
525	0.06201	0.06359	0.00398
524	0.06312	0.06485	0.00383
523	0.06459	0.06604	0.00363
522	0.06614	0.06763	0.00377
521	0.06718	0.06877	0.00368
520	0.06861	0.07018	0.00363
519	0.06992	0.07148	0.00378
518	0.07182	0.07341	0.00417
517	0.07339	0.07464	0.00392
516	0.07494	0.07634	0.0041
515	0.07654	0.07781	0.00439
514	0.078	0.07922	0.00432
513	0.07967	0.08097	0.00417
512	0.08132	0.08292	0.00418
511	0.08281	0.08409	0.00391
510	0.08496	0.08594	0.00416
509	0.08625	0.08777	0.00395
508	0.08721	0.08878	0.00301
507	0.09014	0.09135	0.0039
506	0.09208	0.09362	0.00392
505	0.09392	0.09555	0.00346
504	0.09641	0.09813	0.00403
503	0.09895	0.10059	0.00455
502	0.10137	0.10302	0.00455
501	0.10339	0.105	0.00425
500	0.10641	0.10821	0.00472
499	0.1089	0.11077	0.0046
498	0.1113	0.11337	0.0046
497	0.11397	0.11623	0.0047
496	0.11714	0.11977	0.00467
495	0.12031	0.12313	0.00488
494	0.12355	0.12614	0.00497
493	0.12667	0.12932	0.0048
492	0.13028	0.1334	0.00484
491	0.13378	0.13716	0.00473
490	0.13737	0.14096	0.00439
489	0.14136	0.14538	0.00473
488	0.14571	0.14973	0.00478
487	0.14987	0.15397	0.00461
486	0.15467	0.15925	0.00481
485	0.15947	0.1642	0.00497
484	0.1642	0.16958	0.00489
483	0.16927	0.17501	0.005
482	0.17467	0.18123	0.00494
481	0.18028	0.18723	0.00462
480	0.1866	0.19403	0.00512
479	0.19242	0.20086	0.00499
478	0.19942	0.20871	0.00496
477	0.20679	0.21668	0.00467
476	0.2152	0.22606	0.00503
475	0.22365	0.23561	0.00483
474	0.23352	0.24671	0.00487
473	0.24432	0.2583	0.0047
472	0.25628	0.27203	0.00474
471	0.26991	0.28768	0.00486
470	0.28573	0.30611	0.00492
469	0.30352	0.32649	0.00467
468	0.32429	0.35113	0.00531
467	0.34802	0.37938	0.00511
466	0.37632	0.41312	0.00488
465	0.40901	0.45321	0.00506
464	0.44739	0.50108	0.00537
463	0.49226	0.55781	0.00505
462	0.54635	0.62659	0.00524
461	0.61081	0.70996	0.00504
460	0.68972	0.81302	0.00539
459	0.78581	0.93994	0.00519
458	0.90237	1.09603	0.00547
457	1.04563	1.28907	0.00529
456	1.22472	1.52944	0.00582
455	1.44357	1.82283	0.00562
454	1.71455	2.18631	0.00577
453	2.04516	2.626	0.0058
452	2.45412	3.18397	0.00569
451	2.94796	3.71815	0.00557
450	3.43738	4.11841	0.00601
449	3.74154	4.42978	0.00605
448	3.90882	10	0.00615
447	4.32624	4.53709	0.00634
446	3.90217	5.00066	0.00645
445	3.82162	10	0.00609
444	3.98105	4.45069	0.00664
443	4.26341	4.23538	0.00673
442	4.09726	4.30935	0.00682
441	3.99629	4.46183	0.00718
440	4.67982	10	0.00717
439	4.2421	10	0.007
438	3.92438	4.57925	0.00762
437	3.85702	10	0.00779
436	3.98066	10	0.00745
435	3.97326	4.20894	0.00775
434	4.29316	4.32535	0.00783
433	4.38793	5.26299	0.00765
432	3.91105	5.08714	0.00805
431	3.85674	10	0.00853
430	3.96581	4.3786	0.00819
429	4.23517	4.242	0.00836
428	3.99596	4.39783	0.00848
427	3.9442	4.33354	0.00824
426	3.96206	4.41799	0.00855
425	3.97679	4.49718	0.00879
424	3.91739	4.42846	0.00852
423	3.8591	5.13785	0.00856
422	3.87947	10	0.00874
421	3.97266	4.06312	0.00878
420	4.60973	4.33352	0.00929
419	3.89794	10	0.00924
418	3.87351	10	0.0093
417	3.95813	10	0.00939
416	3.89786	4.2148	0.00974
415	3.97251	4.43864	0.00978
414	3.88847	4.46097	0.01006
413	3.87636	4.89458	0.01027
412	4.01954	4.57833	0.0105
411	4.10128	4.44974	0.01067
410	4.09615	4.39718	0.0107
409	4.41736	4.41736	0.01083
408	3.98754	4.5635	0.01119
407	4.10105	4.92663	0.01119
406	3.92998	10	0.01108
405	3.90072	4.26975	0.01114
404	3.88819	4.18315	0.01126
403	3.89415	4.34131	0.01108
402	3.9796	4.26215	0.01126
401	3.89412	4.13177	0.01124
400	3.95752	4.39685	0.01129

## Sheet: Supplementary Figure 25
Wavelength (nm)	A (P4)	A (P4+TFTN)	A (TFTN)
800	0.00539	0.16786	-0.00147
799	0.00561	0.16801	-0.00132
798	0.00566	0.1683	-0.00138
797	0.0055	0.16865	-0.0013
796	0.00562	0.16856	-0.00109
795	0.00555	0.16874	-0.00127
794	0.00538	0.16883	-0.00103
793	0.0054	0.16885	-0.00141
792	0.00534	0.16908	-0.00134
791	0.00547	0.16893	-0.00128
790	0.00557	0.16908	-0.00115
789	0.00572	0.16885	-0.000872
788	0.00538	0.16918	-0.000682
787	0.00541	0.16921	-0.000902
786	0.00568	0.16935	-0.000888
785	0.00581	0.16951	-0.00128
784	0.00583	0.1692	-0.00115
783	0.00566	0.16947	-0.000949
782	0.00522	0.16951	-0.00126
781	0.0052	0.16957	-0.00114
780	0.00554	0.16967	-0.00127
779	0.00549	0.16929	-0.00147
778	0.00554	0.16914	-0.00127
777	0.00553	0.16952	-0.00132
776	0.0054	0.16897	-0.00132
775	0.00551	0.16927	-0.00132
774	0.00594	0.1697	-0.000867
773	0.00555	0.16927	-0.00113
772	0.00564	0.1692	-0.000915
771	0.0057	0.16907	-0.00108
770	0.00565	0.16911	-0.000888
769	0.00537	0.16872	-0.0012
768	0.00542	0.1689	-0.000921
767	0.0052	0.1687	-0.00141
766	0.00507	0.16875	-0.0014
765	0.00526	0.1689	-0.00166
764	0.00521	0.16855	-0.00176
763	0.00527	0.16889	-0.00103
762	0.00537	0.16905	-0.00133
761	0.00522	0.16877	-0.00189
760	0.00547	0.16903	-0.00181
759	0.00539	0.16871	-0.0021
758	0.00527	0.16876	-0.00217
757	0.00518	0.16869	-0.00231
756	0.0056	0.16887	-0.00211
755	0.00562	0.16897	-0.00223
754	0.00553	0.1691	-0.00231
753	0.00543	0.16915	-0.00244
752	0.00559	0.16901	-0.00228
751	0.0054	0.16905	-0.00198
750	0.0056	0.16912	-0.00158
749	0.00551	0.16928	-0.00146
748	0.00583	0.16951	-0.00163
747	0.00536	0.16938	-0.00193
746	0.00536	0.16916	-0.0024
745	0.00532	0.16915	-0.00253
744	0.00576	0.16991	-0.00193
743	0.00565	0.17016	-0.00191
742	0.00602	0.17052	-0.00174
741	0.00588	0.17038	-0.00195
740	0.00572	0.17049	-0.00211
739	0.00606	0.17077	-0.00181
738	0.00621	0.17106	-0.00146
737	0.00618	0.1708	-0.00169
736	0.00632	0.17093	-0.00183
735	0.00596	0.17072	-0.00184
734	0.00591	0.17049	-0.00167
733	0.00615	0.1706	-0.00187
732	0.00628	0.1707	-0.00172
731	0.00605	0.17072	-0.00181
730	0.00626	0.17081	-0.00153
729	0.00619	0.17087	-0.00165
728	0.00619	0.17094	-0.00161
727	0.00598	0.17094	-0.00187
726	0.00628	0.17139	-0.00178
725	0.00621	0.1713	-0.00192
724	0.00633	0.17133	-0.00181
723	0.0062	0.17156	-0.00178
722	0.00603	0.17143	-0.00194
721	0.00584	0.17138	-0.002
720	0.00614	0.17177	-0.00187
719	0.0062	0.17178	-0.00168
718	0.0066	0.17203	-0.00144
717	0.0067	0.17189	-0.00164
716	0.00629	0.17174	-0.00194
715	0.00659	0.17186	-0.00176
714	0.00673	0.172	-0.0017
713	0.00645	0.17205	-0.00164
712	0.00656	0.172	-0.00168
711	0.00656	0.17179	-0.00189
710	0.00653	0.17203	-0.00178
709	0.00672	0.17222	-0.00165
708	0.007	0.1723	-0.00148
707	0.00699	0.17216	-0.00149
706	0.00693	0.17242	-0.00165
705	0.00669	0.17224	-0.00179
704	0.0067	0.17222	-0.00178
703	0.00703	0.17233	-0.00156
702	0.00701	0.1723	-0.00177
701	0.00714	0.17244	-0.00176
700	0.00711	0.17252	-0.00157
699	0.00706	0.17248	-0.00154
698	0.00707	0.17244	-0.00185
697	0.00675	0.17241	-0.00218
696	0.00674	0.17228	-0.00213
695	0.00699	0.17227	-0.00205
694	0.00732	0.17273	-0.00197
693	0.00716	0.17282	-0.00202
692	0.00711	0.17283	-0.00198
691	0.00707	0.17271	-0.002
690	0.00697	0.17242	-0.00227
689	0.0071	0.17232	-0.00241
688	0.00745	0.1728	-0.00205
687	0.00736	0.17285	-0.00184
686	0.00746	0.17291	-0.00188
685	0.00733	0.1728	-0.00221
684	0.00755	0.17306	-0.00229
683	0.0077	0.17319	-0.0021
682	0.00776	0.17335	-0.00195
681	0.00773	0.17362	-0.00212
680	0.00762	0.17393	-0.00197
679	0.00751	0.1738	-0.00194
678	0.00769	0.17388	-0.00212
677	0.00791	0.17409	-0.00209
676	0.00804	0.17454	-0.00198
675	0.00798	0.17462	-0.00206
674	0.00797	0.17446	-0.00228
673	0.00789	0.17436	-0.00252
672	0.00782	0.17461	-0.00247
671	0.00808	0.1752	-0.00213
670	0.00833	0.17541	-0.00203
669	0.00833	0.17554	-0.00211
668	0.00827	0.17582	-0.00211
667	0.00795	0.17563	-0.00243
666	0.00801	0.17582	-0.00257
665	0.00837	0.17626	-0.00215
664	0.00853	0.17657	-0.00187
663	0.00842	0.17674	-0.00203
662	0.00824	0.17674	-0.00224
661	0.00797	0.17664	-0.00266
660	0.00812	0.17696	-0.00259
659	0.00856	0.17765	-0.00212
658	0.00871	0.17825	-0.00194
657	0.00872	0.17831	-0.00193
656	0.00875	0.17843	-0.00206
655	0.00871	0.17881	-0.00221
654	0.00875	0.17923	-0.00224
653	0.00877	0.17965	-0.00216
652	0.00879	0.17988	-0.00231
651	0.0089	0.18028	-0.00244
650	0.00891	0.18085	-0.00243
649	0.00882	0.18117	-0.00257
648	0.00887	0.18149	-0.00244
647	0.00893	0.18212	-0.0022
646	0.00911	0.18288	-0.0023
645	0.00931	0.18353	-0.00225
644	0.00932	0.18414	-0.00233
643	0.00909	0.18474	-0.0026
642	0.00896	0.18526	-0.00272
641	0.00932	0.18603	-0.00263
640	0.00949	0.18679	-0.00257
639	0.00941	0.18746	-0.00261
638	0.00934	0.18817	-0.00275
637	0.00941	0.18894	-0.00286
636	0.00957	0.18977	-0.00283
635	0.0097	0.1909	-0.00273
634	0.0098	0.19201	-0.00271
633	0.01	0.19306	-0.00251
632	0.00996	0.19408	-0.00263
631	0.00985	0.19498	-0.00297
630	0.01016	0.1964	-0.00276
629	0.01067	0.19804	-0.00238
628	0.0107	0.19921	-0.0025
627	0.01068	0.20056	-0.00243
626	0.01075	0.20208	-0.00242
625	0.01074	0.20346	-0.0026
624	0.01072	0.20503	-0.00257
623	0.01091	0.20681	-0.00241
622	0.01104	0.20842	-0.00265
621	0.01121	0.21026	-0.00274
620	0.01134	0.21218	-0.00273
619	0.01145	0.21403	-0.00263
618	0.01178	0.21622	-0.00237
617	0.01203	0.2187	-0.00241
616	0.01204	0.22091	-0.00253
615	0.01237	0.22334	-0.00233
614	0.01262	0.2258	-0.00218
613	0.01268	0.22803	-0.00234
612	0.01266	0.23035	-0.00274
611	0.01301	0.2332	-0.00264
610	0.01322	0.23616	-0.00246
609	0.01342	0.23929	-0.00215
608	0.0135	0.24223	-0.00241
607	0.0136	0.24508	-0.00241
606	0.01376	0.24825	-0.00231
605	0.01414	0.2519	-0.00228
604	0.01405	0.25514	-0.00242
603	0.0142	0.25848	-0.0024
602	0.01419	0.26193	-0.00275
601	0.0145	0.26565	-0.00272
600	0.01485	0.26943	-0.00254
599	0.01487	0.27329	-0.00264
598	0.01502	0.27725	-0.00282
597	0.01532	0.28162	-0.00271
596	0.01547	0.28579	-0.00289
595	0.01574	0.28998	-0.00307
594	0.01616	0.29484	-0.00298
593	0.01642	0.29939	-0.00282
592	0.01684	0.30414	-0.00274
591	0.01701	0.3089	-0.00276
590	0.01734	0.31382	-0.00268
589	0.01767	0.31887	-0.00252
588	0.01819	0.32402	-0.00225
587	0.01851	0.32945	-0.00243
586	0.01881	0.33466	-0.0027
585	0.01925	0.34021	-0.00264
584	0.01921	0.3454	-0.00285
583	0.01943	0.35067	-0.00296
582	0.01968	0.35585	-0.00306
581	0.02049	0.36198	-0.00279
580	0.02082	0.36755	-0.00295
579	0.02131	0.37369	-0.00284
578	0.02186	0.37961	-0.00254
577	0.02228	0.38524	-0.00259
576	0.02275	0.39116	-0.00247
575	0.0235	0.3973	-0.00227
574	0.02374	0.40324	-0.00242
573	0.02417	0.40933	-0.00248
572	0.02456	0.41517	-0.00253
571	0.0249	0.4212	-0.00275
570	0.02533	0.42709	-0.00278
569	0.02636	0.43384	-0.00231
568	0.027	0.44014	-0.00198
567	0.02765	0.44651	-0.00188
566	0.02809	0.45246	-0.00234
565	0.02847	0.4586	-0.00244
564	0.02903	0.46484	-0.00239
563	0.02982	0.47082	-0.00221
562	0.03066	0.4772	-0.00207
561	0.03102	0.48323	-0.00236
560	0.03164	0.48927	-0.00218
559	0.03221	0.49529	-0.00194
558	0.03322	0.50135	-0.00152
557	0.0335	0.50698	-0.002
556	0.03383	0.5127	-0.002
555	0.03454	0.51835	-0.00198
554	0.03525	0.52399	-0.00216
553	0.03596	0.52953	-0.00229
552	0.03677	0.53536	-0.00212
551	0.03712	0.54073	-0.00211
550	0.03792	0.54588	-0.00216
549	0.0385	0.55132	-0.00225
548	0.03956	0.55729	-0.00165
547	0.04018	0.56218	-0.00187
546	0.04115	0.56746	-0.00173
545	0.04181	0.57196	-0.00204
544	0.04272	0.57711	-0.00169
543	0.04346	0.58189	-0.00193
542	0.04441	0.58647	-0.00212
541	0.0454	0.59087	-0.00221
540	0.04607	0.5953	-0.00203
539	0.04661	0.59952	-0.00223
538	0.04766	0.60372	-0.0024
537	0.04854	0.60834	-0.00228
536	0.04967	0.61284	-0.00196
535	0.05023	0.61611	-0.00268
534	0.05198	0.62038	-0.00198
533	0.05272	0.62374	-0.00215
532	0.05372	0.62758	-0.00246
531	0.05472	0.63119	-0.0026
530	0.05616	0.63516	-0.00239
529	0.05722	0.63855	-0.00238
528	0.05841	0.64175	-0.00216
527	0.05952	0.64512	-0.00223
526	0.06084	0.64833	-0.0024
525	0.06201	0.6516	-0.00232
524	0.06312	0.65457	-0.00217
523	0.06459	0.6574	-0.00239
522	0.06614	0.66047	-0.00225
521	0.06718	0.66288	-0.00208
520	0.06861	0.66546	-0.00227
519	0.06992	0.66771	-0.00231
518	0.07182	0.67064	-0.00193
517	0.07339	0.67298	-0.00205
516	0.07494	0.67528	-0.00175
515	0.07654	0.67767	-0.00153
514	0.078	0.67944	-0.002
513	0.07967	0.68175	-0.00181
512	0.08132	0.68353	-0.0018
511	0.08281	0.68532	-0.00214
510	0.08496	0.68738	-0.0021
509	0.08625	0.68895	-0.00234
508	0.08721	0.68976	-0.00295
507	0.09014	0.69295	-0.00212
506	0.09208	0.69437	-0.00199
505	0.09392	0.69628	-0.00242
504	0.09641	0.69819	-0.00181
503	0.09895	0.69972	-0.00148
502	0.10137	0.70123	-0.00155
501	0.10339	0.70239	-0.00177
500	0.10641	0.70405	-0.00149
499	0.1089	0.70528	-0.00145
498	0.1113	0.70677	-0.00139
497	0.11397	0.70787	-0.00123
496	0.11714	0.70944	-0.00136
495	0.12031	0.71093	-0.00123
494	0.12355	0.71268	-0.00126
493	0.12667	0.7141	-0.0016
492	0.13028	0.71597	-0.00153
491	0.13378	0.71751	-0.00142
490	0.13737	0.71949	-0.00153
489	0.14136	0.72143	-0.00149
488	0.14571	0.72364	-0.00128
487	0.14987	0.72548	-0.00178
486	0.15467	0.72802	-0.0014
485	0.15947	0.73038	-0.00128
484	0.1642	0.73327	-0.00158
483	0.16927	0.73625	-0.0015
482	0.17467	0.73935	-0.00172
481	0.18028	0.74257	-0.00163
480	0.1866	0.7465	-0.00152
479	0.19242	0.75011	-0.00152
478	0.19942	0.75492	-0.00179
477	0.20679	0.75991	-0.00179
476	0.2152	0.76614	-0.00161
475	0.22365	0.77278	-0.00193
474	0.23352	0.78045	-0.00193
473	0.24432	0.7891	-0.00193
472	0.25628	0.79951	-0.00197
471	0.26991	0.81178	-0.00192
470	0.28573	0.82636	-0.00165
469	0.30352	0.84269	-0.00173
468	0.32429	0.86294	-0.00163
467	0.34802	0.88672	-0.00171
466	0.37632	0.91472	-0.00187
465	0.40901	0.94852	-0.0018
464	0.44739	0.98821	-0.00188
463	0.49226	1.03502	-0.00189
462	0.54635	1.09214	-0.00162
461	0.61081	1.16046	-0.00192
460	0.68972	1.24493	-0.00174
459	0.78581	1.34716	-0.00187
458	0.90237	1.47243	-0.00147
457	1.04563	1.62709	-0.00161
456	1.22472	1.81729	-0.00128
455	1.44357	2.05226	-0.00138
454	1.71455	2.34548	-0.00154
453	2.04516	2.71402	-0.00153
452	2.45412	3.16169	-0.00164
451	2.94796	3.72228	-0.00174
450	3.43738	4.46291	-0.00119
449	3.74154	5.08833	-0.00113
448	3.90882	10	-0.0012
447	4.32624	10	-0.00103
446	3.90217	10	-0.00114
445	3.82162	10	-0.00113
444	3.98105	4.61039	-0.000787
443	4.26341	10	-0.000854
442	4.09726	10	-0.000811
441	3.99629	10	-0.000685
440	4.67982	5.19645	-0.000635
439	4.2421	10	-0.000483
438	3.92438	10	-0.000173
437	3.85702	5.19661	-0.000147
436	3.98066	6.04136	-0.00043
435	3.97326	10	-0.000221
434	4.29316	10	-0.000319
433	4.38793	5.0869	-0.000249
432	3.91105	4.9622	0.000348
431	3.85674	5.34246	0.000266
430	3.96581	10	-2.2e-05
429	4.23517	10	0.000214
428	3.99596	10	0.000675
427	3.9442	10	0.000332
426	3.96206	10	0.00034
425	3.97679	10	0.00053
424	3.91739	10	0.000298
423	3.8591	10	0.000222
422	3.87947	10	0.000234
421	3.97266	10	0.000136
420	4.60973	10	0.00038
419	3.89794	5.34199	0.000166
418	3.87351	10	0.000146
417	3.95813	10	0.000407
416	3.89786	10	0.000508
415	3.97251	10	0.000368
414	3.88847	10	0.00069
413	3.87636	10	0.000481
412	4.01954	10	0.000253
411	4.10128	10	0.000595
410	4.09615	10	0.000408
409	4.41736	10	0.000399
408	3.98754	10	0.000688
407	4.10105	10	0.000506
406	3.92998	10	0.000305
405	3.90072	10	0.000258
404	3.88819	10	8.5e-05
403	3.89415	10	5e-05
402	3.9796	10	0.000237
401	3.89412	4.86416	0.000173
400	3.95752	10	-6.6e-05
